# Supplementary material for: Associations of Nutrition-Related, Physical, and Social Factors and Their Combinations with Sarcopenia in Community-Dwelling Older Adults: Kashiwa Cohort Study
Source: Nutrients. 2022 Aug 27;14(17):3544. doi: 10.3390/nu14173544 (PMC9460705; doi:10.3390/nu14173544)
Supplement: Supplementary file 1 [file nutrients-14-03544-s001.zip]

Archive with 1 entries (1 files):
- nutrients-1857103-supplementary.pdf
